# Supplementary material for: Impact of Drying Processes on the Nutritional Composition, Volatile Profile, Phytochemical Content and Bioactivity of Salicornia ramosissima J. Woods
Source: Antioxidants (Basel). 2021 Aug 20;10(8):1312. doi: 10.3390/antiox10081312 (PMC8389250; doi:10.3390/antiox10081312)
Supplement: Supplementary file 1 [file antioxidants-10-01312-s001.zip]

Archive with 1 entries (1 files):
- antioxidants-1324028-supplementary.pdf
